# Supplementary material for: Uncovering the biogeographic pattern of the widespread nematode-trapping fungi Arthrobotrys oligospora: watershed is the key
Source: Front Microbiol. 2023 Apr 20;14:1152751. doi: 10.3389/fmicb.2023.1152751 (PMC10156993; doi:10.3389/fmicb.2023.1152751)
Supplement: Supplementary Table 1 — The occurrence rate of A. oligospora of each site. [file Table_1.XLSX]

## Sheet: Table S1
Table S1. The occurrence rate of A. oligospora of each site.
Site_id	Occurrence rate	Site_id	Occurrence rate
AA	0.1	EX	0.1
AB	0.3	EY	0.1
AC	0.1	EZ	0.1
AD	0.1	FA	0.2
AE	0.3	FD	0.3
AF	0.4	FF	0.3
AG	0.3	FG	0.1
AH	0.1	FH	0.1
AI	0.5	FK	0.3
AJ	0.2	FL	0.5
AK	0.4	FN	0.6
AL	0.2	FO	0.1
AM	0.5	FP	0.3
AO	0.2	FQ	0.3
AP	0.2	FR	0.4
AQ	0.2	FS	0.3
AR	0.1	FT	0.2
AT	0.6	FU	0.4
AU	0.4	FV	0.3
AW	0.5	FW	0.7
AX	0.4	FX	0.6
AY	0.3	FY	0.3
AZ	0.5	FZ	0.285714
BA	0.4	GA	0.3
BD	0.1	GB	0.4
BE	0.1	GC	0.4
BF	0.3	GD	0.3
BG	0.4	GE	0.4
BH	0.4	GF	0.2
BI	0.4	GG	0.1
BJ	0.2	GH	0.6
BK	0.1	GI	0.3
BL	0.3	GJ	0.5
BM	0.2	GK	0.3
BN	0.5	GL	0.1
BO	0.666667	GM	0.2
BP	0.9	GN	0.1
BQ	0.6	GO	0.1
BR	0.3	GP	0.5
BS	0.4	GQ	0.1
BT	0.3	GR	0.1
BU	0.4	GS	0.3
BV	0.1	GT	0.2
BW	0.2	GU	0.2
BX	0.3	GV	0.1
BY	0.125	GW	0.8
BZ	0.1	GX	0.2
CA	0.2	GY	0.3
CB	0.1	GZ	0.6
CC	0.1	HA	0.3
CF	0.5	HB	0.1
CG	0.1	HC	0.2
CH	0.2	HD	0.1
CI	0.3	HE	0.3
CJ	0.2	HF	0.2
CK	0.2	HG	0.1
CM	0.2	HH	0.2
CN	0.4	HI	0.2
CO	0.1	HK	0.3
CQ	0.1	HL	0.2
CS	0.1	HM	0.2
CT	0.2	HN	0.1
CU	0.3	HO	0.3
CV	0.1	HP	0.2
CW	0.2	HQ	0.2
CY	0.1	HR	0.1
DA	0.1	HS	0.2
DB	0.1	HT	0.1
DD	0.2	HU	0.2
DI	0.1	HV	0.5
DJ	0.1	HW	0.1
DM	0.1	HY	0.1
DO	0.1	HZ	0.2
DP	0.1	IA	0.4
DV	0.1	IB	0.3
DW	0.2	IC	0.7
DX	0.2	ID	0.7
EB	0.2	IE	0.3
EC	0.1	IF	0.2
ED	0.2	IG	0.3
EE	0.5	IH	0.3
EF	0.1	II	0.5
EG	0.2	IJ	0.3
EH	0.1	IK	0.2
EI	0.2	IL	0.2
EJ	0.2	IM	0.4
EK	0.1	IN	0.1
EM	0.1	IO	0.1
EN	0.2	IQ	0.4
EO	0.1	IS	0.4
EP	0.4	IT	0.3
EQ	0.2	IU	0.3
ES	0.2	IV	0.2
ET	0.1	IW	0.5
EU	0.2	IX	0.4
EV	0.1	IY	0.2
EW	0.2
